# Supplementary material for: Direct Interaction of Polar Scaffolding Protein Wag31 with Nucleoid-Associated Protein Rv3852 Regulates Its Polar Localization
Source: Cells. 2021 Jun 20;10(6):1558. doi: 10.3390/cells10061558 (PMC8233713; doi:10.3390/cells10061558)
Supplement: Supplementary file 1 [file cells-10-01558-s001.zip]

Archive with 1 entries (1 files):
- cells-1251595-supplementary.pdf
